# Supplementary material for: Use of 3D Printing for the Development of Biodegradable Antiplatelet Materials for Cardiovascular Applications
Source: Pharmaceuticals (Basel). 2021 Sep 11;14(9):921. doi: 10.3390/ph14090921 (PMC8466262; doi:10.3390/ph14090921)
Supplement: Supplementary file 1 [file pharmaceuticals-14-00921-s001.zip]

Archive with 1 entries (1 files):
- pharmaceuticals-1348922-supplementary.pdf
